# Supplementary material for: The Geriatric Nutritional Risk Index Predicts Survival in Elderly Esophageal Squamous Cell Carcinoma Patients with Radiotherapy
Source: PLoS One. 2016 May 19;11(5):e0155903. doi: 10.1371/journal.pone.0155903 (PMC4873221; doi:10.1371/journal.pone.0155903)
Supplement: S1 File — (XLSX) [file pone.0155903.s001.xlsx]

## Sheet: Sheet1
No.	Sex	Age at diagnosis(years)	Diabetes	present/usual weight (kg)	Tumor location	SBP	DBP	heart beat	weight loss	GNRI	pathologic diagnosis	Differentiation	T	N	M	TNM stage	TNM stage group	Dose radiotherapy (Gy)	Lymph node metastasis	radiation esophagitis	Bone marrow suppression	Radiation complication	serum albumin (g/L)	survival condition	Survival time (month)	White blood cell count	Neutrophils	lymphocyte
1	female	70	no	1.0019	Middle esophagus	150	83	85	0.00190408	100.813	ESCC	Moderate	T3	N1	M1	T3N1M1	4	40	yes	1	2	yes	39.7	death	60	8.9	3.2	4
2	male	61	no	1.00196	Upper esophagus	132	86	90	0.00196163	102.6	ESCC	Poor	T3	N1	M0	T3N1M0	3	70	no	0	2	yes	40.9	death	36	5.1	4.4	1.1
3	male	61	no	1.00192	Middle esophagus	107	67	88	0.00192326	101.409	ESCC	Poor	T3	N0	M0	T3N0M0	2	70	no	0	0	no	40.1	death	50	8.9	3.4	2.01
4	female	64	no	1.00209	Middle esophagus	128	72	90	0.00209113	106.62	ESCC	Poor	T3	N0	M1	T3N0M1	4	60	no	0	0	no	43.6	survival	97	4.6	3.7	1.2
5	female	60	no	0.902125	Lower esophagus	130	90	84	-0.0978753	103.493	ESCC	Poor	T3	N0	M0	T3N0M0	2	36	no	0	0	no	44.3	survival	106	7.3	2.5	1.3
6	female	69	no	1.00193	Middle esophagus	179	106	84	0.00193285	101.707	ESCC	Moderate	T2	N0	M0	T2N0M0	1	60	yes	0	0	no	40.3	death	61	6.3	5.2	2
7	male	69	no	0.961957	Middle esophagus	100	73	80	-0.0380432	100.783	ESCC	Well	T3	N0	M0	T3N0M0	2	62	no	0	0	no	40.8	death	40	10.6	8	3.1
8	male	74	no	1.00192	Middle esophagus	140	80	96	0.00192326	101.409	ESCC	Poor	T3	N0	M0	T3N0M0	2	40	no	0	0	no	40.1	survival	94	8.9	5.9	1.8
9	female	74	no	1.00194	Middle esophagus	120	68	88	0.00194245	102.005	ESCC	Poor	T4	N1	M1	T4N1M1	4	40	no	0	0	no	40.5	survival	91	13.6	10.4	2.2
10	male	60	no	0.901918	Middle esophagus	100	73	76	-0.0980815	97.09	ESCC	Well	T3	N1	M0	T3N1M0	3	70	no	0	0	no	40	death	35	7.9	4.8	2.4
11	female	66	no	1.00192	Upper esophagus	137	75	72	0.00191847	101.26	ESCC	Poor	T3	N0	M0	T3N0M0	2	64	no	0	0	no	40	survival	48	5.4	3.4	1.5
12	male	64	no	0.922005	Middle esophagus	136	76	80	-0.0779952	100.604	ESCC	Well	T3	N0	M0	T3N0M0	2	66	no	3	1	yes	41.8	death	7	9.5	7.7	1
13	female	63	no	1.00183	Upper esophagus	120	79	80	0.00183213	98.5798	ESCC	Moderate	T3	N0	M0	T3N0M0	2	64	no	0	0	no	38.2	death	59	5.5	3.5	1.1
14	male	69	no	1.002	Upper esophagus	148	98	88	0.0020048	103.94	ESCC	Poor	T3	N0	M0	T3N0M0	2	60	no	1	2	yes	41.8	survival	75	4.6	3.2	0.9
15	female	80	no	0.901736	Lower esophagus	110	72	84	-0.0982638	91.4318	ESCC	Poor	T3	N0	M0	T3N0M0	2	60	no	0	0	no	36.2	death	38	5.8	4.5	1.1
16	male	69	yes	0.680573	Middle esophagus	122	77	88	-0.319427	91.28	ESCC	Well	T2	N0	M0	T2N0M0	1	68	no	1	4	yes	42.3	death	1	5.5	3.8	1.2
17	female	71	no	0.901914	Upper esophagus	130	70	76	-0.0980863	96.9411	ESCC	Well	T3	N0	MO	T3N0M0	2	40	no	0	0	no	39.9	death		6.4	3	2.1
18	male	66	no	1.00214	Middle esophagus	160	90	96	0.00214388	108.258	ESCC	Moderate	T3	N0	MO	T3N0M0	2	70	no	0	0	no	44.7	death		8.9	3.8	2.02
19	male	76	no	1.00195	Middle esophagus	89	60	88	0.00194724	102.153	ESCC	Poor	T3	N0	MO	T3N0M0	2	55	no	0	3	yes	40.6	death		5.9	4.3	1.3
20	female	60	no	1.002	Middle esophagus	140	78	88	0.0020048	103.94	ESCC	Well	T3	N1	M0	T3N1M0	3	60	yes	0	0	no	41.8	death	36	6.1	4.4	1.3
21	male	77	no	1.00193	Middle esophagus	90	60	88	0.00192806	101.558	ESCC	Poor	T2	N1	M0	T2N1M0	2	40	no	0	0	no	40.2	death	9	11.3	8.4	2.2
22	male	67	yes	1.00213	Upper esophagus	160	90	92	0.00213429	107.961	ESCC	Poor	T3	N0	M1	T3N0M1	4	40	no	0	0	no	44.5	death	7	4.99	3.13	1.3
23	male	76	no	1.00209	Middle esophagus	140	75	88	0.00209113	106.62	ESCC	Moderate	T3	N0	M0	T3N0M0	2	66	no	1	1	yes	43.6	death	25	5.2	3.3	1.5
24	male	65	no	1.00187	Middle esophagus	125	79	80	0.00186571	99.6221	ESCC	Poor	T4	N0	M0	T4N0M0	3	64	no	0	0	no	38.9	death	18	6.7	4.3	1.9
25	male	60	no	1.00219	Upper esophagus	130	88	72	0.00219185	109.747	ESCC	Moderate	T2	N1	M0	T2N1M0	2	14	yes	0	0	no	45.7	death	47	5.35	2.76	1.94
26	female	65	no	1.00212	Middle esophagus	150	85	86	0.0021199	107.514	ESCC	Poor	T2	N0	M0	T2N0M0	1	70	no	0	0	no	44.2	survival	60	5.2	3.7	1.2
27	male	67	no	1.00189	Upper esophagus	140	81	72	0.00189448	100.516	ESCC	Poor	T2	N1	M0	T2N1M0	2	100	no	0	0	no	39.5	death	9	11.1	8.8	1.6
28	male	68	no	1.00223	Lower esophagus	146	90	84	0.00223022	110.939	ESCC	Well	T3	N0	MO	T3N0M0	2	60	no	0	0	no	46.5	death		5.34	3.25	1.42
29	female	72	no	1.00196	Middle esophagus	126	70	72	0.00196163	102.6	ESCC	Poor	T3	N0	M0	T3N0M0	2	66	no	1	0	yes	40.9	death	7	5.93	3.14	2.28
30	male	67	no	1.00213	Middle esophagus	153	88	70	0.0021295	107.812	ESCC	Moderate	T3	N0	M0	T3N0M0	2	40	no	0	0	no	44.4	death	49	5.97	3.99	1.45
31	female	72	no	1.00193	Middle esophagus	121	82	80	0.00192806	101.558	ESCC	Poor	T3	N0	M0	T3N0M0	2	60	yes	0	0	no	40.2	death	15	6.44	2.8	2.1
32	male	64	no	1.00213	Upper esophagus	120	73	60	0.00213429	107.961	ESCC	Poor	T3	N0	M0	T3N0M0	2	70	no	0	0	no	44.5	death	41	8.21	4.5	2.67
33	male	76	no	1.002	Middle esophagus	140	85	80	0.0019952	103.642	ESCC	Well	T3	N0	M0	T3N0M0	2	60	yes	1	0	yes	41.6	death	26	6.59	3.32	2.47
34	male	62	no	1.00212	Middle esophagus				0.0021247	107.663	ESCC	Poor	T3	N1	M0	T3N1M0	3	60	yes	0	1	yes	44.3	death	31	7.69	4.18	2.46
35	male	63	no	1.00226	Middle esophagus	136	88	64	0.00225899	111.832	ESCC	Poor	T4	N0	M0	T4N0M0	3	60	yes	0	0	no	47.1	death	10	6.04	3.57	1.71
36	male	63	no	0.91201	Middle esophagus	110	80	84	-0.0879904	100.336	ESCC	Poor	T3	N0	M0	T3N0M0	2	40	yes	1	3	yes	41.9	death	9	4.31	2.67	5.12
37	male	60	no	0.962014	Upper esophagus	127	47	80	-0.0379856	102.57	ESCC	Moderate	T3	N0	MO	T3N0M0	2	40	yes	0	0	no	42	unknown		10.05	5.92	3.23
38	female	64	yes	0.912077	Upper esophagus	113	65	80	-0.0879233	102.421	ESCC	Poor	T2	N0	M0	T2N0M0	1	26	yes	0	0	no	43.3	survival	66	4.22	2.05	1.75
39	male	70	yes	0.901904	Middle esophagus	120	80	78	-0.0980959	96.6433	ESCC	Poor	T2	N1	M1	T2N1M1	4	50.6	no	1	3	yes	39.7	death	9	8.3	3.9	2.7
40	male	76	no	1.00217	Middle esophagus	160	90	76	0.00216787	109.003	ESCC	Poor	T3	N0	M0	T3N0M0	2	40	no	1	1	yes	45.2	death	10	7.47	3.8	2.78
41	male	70	no	1.00223	Middle esophagus	140	85	92	0.00223022	110.939	ESCC	Poor	T3	N0	M0	T3N0M0	2	65	no	0	0	no	46.5	death	20	7.16	4.03	2.16
42	female	61	no	1.00215	Middle esophagus				0.00214868	108.407	ESCC	Moderate	T2	N0	M0	T2N0M0	1	50	no	0	0	no	44.8	death	62	4.54	1.92	2.12
43	male	74	no	1.00188	Middle esophagus	106	75	84	0.0018801	100.069	ESCC	Moderate	T2	N0	M0	T2N0M0	1	64	no	0	0	no	39.2	death	61	9.06	5.27	2.68
44	female	77	no	1.00182	Upper esophagus	140	90	84	0.00182254	98.282	ESCC	Poor	T3	N0	M0	T3N0M0	2	60	no	1	2	yes	38	death	22	4.24	2.21	1.62
45	male	73	no	1.00176	Upper esophagus	141	96	88	0.00176499	96.4952	ESCC	Poor	T3	N1	M1	T3N1M1	4	66	no	0	0	no	36.8	death	29	8.3	5.47	2.04
46	male	60	no	0.902197	Middle esophagus	170	98	68	-0.0978034	105.726	ESCC	Poor	T3	N0	M0	T3N0M0	2	70	no	0	0	no	45.8	survival	52	6.48	3.5	1.91
47	male	65	no	1.00202	Upper esophagus	140	80	84	0.00202398	104.536	ESCC	Moderate	T2	N0	M0	T2N0M0	1	66.6	yes	0	1	yes	42.2	survival	61	4.58	2.51	1.56
48	male	60	no	1.00182	Upper esophagus	106	79	80	0.00181775	98.1331	ESCC	Poor	T3	N0	M0	T3N0M0	2	60	no	3	0	yes	37.9	death	8	10.95	8.25	1.36
49	female	67	yes	1.00212	Middle esophagus	161	97	96	0.00211511	107.365	ESCC	Poor	T3	N1	M0	T3N1M0	3	60	no	0	3	yes	44.1	death	22	6.54	3.22	2.79
50	male	64	no	1.0019	Middle esophagus	113	68	84	0.00189928	100.664	ESCC	Well	T3	N0	M0	T3N0M0	2	60	no	0	0	no	39.6	survival	53	4.83	2.95	1.29
51	male	64	no	0.971952	Upper esophagus	138	83	80	-0.028048	101.051	ESCC	Poor	T2	N0	M0	T2N0M0	1	66	no	0	0	no	40.7	survival	53	3.07	1.62	1.09
52	male	66	no	1.00201	Middle esophagus	130	80	84	0.00201439	104.238	ESCC	Poor	T2	N0	M0	T2N0M0	1	40	yes	0	0	no	42	survival	57	7.87	4.78	1.87
53	female	61	no	1.00206	Lower esophagus	140	82	76	0.00206235	105.727	ESCC	Poor	T3	N0	M0	T3N0M0	2	40	no	0	0	no	43	survival	47	5.51	2.45	2.21
54	male	64	no	1.0018	Middle esophagus	112	82	80	0.00179856	97.5375	ESCC	Poor	T3	N1	M0	T3N1M0	3	66	no	0	0	no	37.5	death	36	10.07	7.5	1.66
55	male	72	no	1.00199	Middle esophagus	136	78	80	0.00198561	103.345	ESCC	Well	T2	N0	M0	T2N0M0	1	39	no	0	0	no	41.4	death	11	8.05	5.76	1.67
56	male	63	no	1.00196	Middle esophagus	109	73	88	0.00196163	102.6	ESCC	Well	T3	N0	M0	T3N0M0	2	60	no	3	3	yes	40.9	death	6	10.42	7.95	1.44
57	male	69	no	1.00196	Middle esophagus	160	100	76	0.00195683	102.451	ESCC	Moderate	T2	N0	M0	T2N0M0	1	8	yes	0	0	no	40.8	death	16	6.44	4.29	1.49
58	female	67	yes	1.00208	Middle esophagus	150	80	88	0.00207674	106.174	ESCC	Poor	T3	N0	M0	T3N0M0	2	66	no	0	0	no	43.3	death	7	6.07	3.1	2.38
59	female	64	no	1.00177	Middle esophagus	160	90	88	0.00177458	96.793	ESCC	Poor	T4	N0	M0	T4N0M0	3	36	no	0	0	no	37	death	18	6.99	4.46	1.95
60	male	62	no	1.00211	Upper esophagus	100	76	76	0.00211031	107.216	ESCC	Poor	T3	N0	M0	T3N0M0	2	64	no	0	0	no	44	survival	46	6.89	3.6	2.52
61	female	62	no	1.00166	Upper esophagus	100	64	84	0.00166427	93.3683	ESCC	Poor	T3	N1	M0	T3N1M0	3	40	yes	0	0	no	34.7	death	23	5.11	2.7	1.34
62	female	68	yes	1.00229	Middle esophagus	110	70	84	0.00228777	112.725	ESCC	Poor	T3	N0	m0	T3N0m0	2	36	no	0	0	no	47.7	death	50	9.37	4.36	3.8
63	male	66	no	1.00209	Middle esophagus	116	79	84	0.00208633	106.472	ESCC	Moderate	T2	N0	M1	T2N0M1	4	60	no	0	0	no	43.5	survival	50	5.88	3.35	1.98
64	male	61	no	1.00212	Upper esophagus	113	68	68	0.00211511	107.365	ESCC	Poor	T3	N0	M0	T3N0M0	2	60	yes	0	0	no	44.1	survival	45	8	4.32	2.94
65	male	78	yes	1.00219	Middle esophagus	139	70	76	0.00218705	109.598	ESCC	Poor	T3	N0	M0	T3N0M0	2	62	yes	3	3	yes	45.6	death	6	7	4.44	2.02
66	female	62	yes	1.00165	Middle esophagus	96	62	80	0.00164988	92.9216	ESCC	Poor	T3	N0	M0	T3N0M0	2	40	no	1	1	yes	34.4	survival	44	11.6	8.02	2.7
67	male	66	yes	1.00181	Lower esophagus	139	79	80	0.00180815	97.8353	ESCC	Poor	T3	N0	M0	T3N0M0	2	60	no	3	3	yes	37.7	death	8	5.8	3.32	1.74
68	male	63	no	0.932096	Middle esophagus	120	80	88	-0.0679041	103.85	ESCC	Moderate	T3	N1	M0	T3N1M0	3	60	yes	0	0	no	43.7	death	17	8.1	5.08	2.33
69	female	62	no	1.00192	Middle esophagus	102	72	80	0.00191847	101.26	ESCC	Poor	T3	N0	M0	T3N0M0	2	72	no	0	0	no	40	death	38	8	5.08	2.05
70	male	69	no	0.666091	Upper esophagus	104	75	80	-0.333909	90.23	ESCC	Poor	T3	N0	M1	T3N0M1	4	73	no	3	3	yes	42	death	3	9.6	5.63	2.54
71	male	65	no	1.00166	Middle esophagus	130	80	76	0.00165947	93.2194	ESCC	Poor	T3	N0	M0	T3N0M0	2	69	no	2	1	yes	34.6	survival	46	9.1	7.02	1.29
72	male	68	no	1.00207	Lower esophagus	160	88	76	0.00206715	105.876	ESCC	Moderate	T4	N1	M1	T4N1M1	4	70	no	2	3	yes	43.1	death	11	6.9	3.49	2.62
73	female	61	no	1.00194	Middle esophagus	130	80	80	0.00193765	101.856	ESCC	Poor	T3	N0	m0	T3N0m0	2	70	yes	2	1	yes	40.4	death	52	4.6	2.66	1.43
74	female	73	no	1.00186	Middle esophagus	170	90	80	0.00186091	99.4732	ESCC	Moderate	T3	N0	m0	T3N0m0	2	66	yes	2	2	yes	38.8	death	53	6	3.51	1.91
75	female	69	no	1.00185	Middle esophagus	90	60	92	0.00185132	99.1754	ESCC	Well	T3	N0	M0	T3N0M0	2	56	no	2	1	yes	38.6	survival	51	7.3	4.22	2.17
76	male	75	no	1.00205	Middle esophagus	147	77	60	0.00204796	105.28	ESCC	Poor	T3	N0	M0	T3N0M0	2	36	no	2	1	yes	42.7	survival	41	6.6	2.58	3.2
77	male	70	no	1.00201	Middle esophagus	115	75	64	0.00200959	104.089	ESCC	Well	T3	N0	M1	T3N0M1	4	64	no	0	0	no	41.9	death	27	7.01	3.45	2.06
78	female	79	no	1.00201	Middle esophagus	134	75	68	0.00201439	104.238	ESCC	Poor	T2	N1	M0	T2N1M0	2	44.5	no	0	0	no	42	death	47	6.4	3.81	1.88
79	male	66	no	1.00159	Middle esophagus	129	60	76	0.00158753	90.9859	ESCC	Poor	T2	N1	M0	T2N1M0	2	34	no	3	4	yes	33.1	death	2	6.1	4.16	1.05
80	male	70	no	1.002	Middle esophagus	123	84	68	0.002	103.791	ESCC	Poor	T3	N0	M0	T3N0M0	2	56	no	1	3	yes	41.7	survival	40	3.3	2.26	0.7
81	female	63	no	1.00176	Middle esophagus	120	70	88	0.00176019	96.3463	ESCC	Moderate	T3	N0	M0	T3N0M0	2	70	no	1	1	yes	36.7	survival	43	4.8	2.61	1.55
82	female	65	no	1.00227	Lower esophagus	130	87	84	0.00226859	112.13	ESCC	Poor	T2	N1	M2	T2N1M2	4	66	no	0	0	no	47.3	death	8	7	4.04	2.22
83	male	62	no	1.00172	Middle esophagus	155	80	84	0.00171703	95.0062	ESCC	Moderate	T2	N1	M0	T2N1M0	2	44	no	3	1	yes	35.8	death	13	10.2	6.58	2.45
84	male	64	no	1.00199	Upper esophagus	134	78	80	0.00198561	103.345	ESCC	Poor	T2	N1	M0	T2N1M0	2	70	no	0	0	no	41.4	death	45	5.18	2.5	1.98
85	female	68	no	1.00197	Upper esophagus	124	74	80	0.00196643	102.749	ESCC	Poor	T3	N0	M0	T3N0M0	2	40	no	2	2	yes	41	death	23	3.71	2.25	1.07
86	female	63	no	1.00175	Middle esophagus	116	75	84	0.0017506	96.0485	ESCC	Well	T3	N1	M0	T3N1M0	3	60	yes	2	2	yes	36.5	death	36	14.3	10.91	1.6
87	male	62	no	1.00206	Middle esophagus	110	70	80	0.00206235	105.727	ESCC	Poor	T4	N0	M0	T4N0M0	3	74	yes	0	0	no	43	death	10	8.16	4.5	2.93
88	male	85	no	0.85177	Lower esophagus	120	70	76	-0.14823	90.3891	ESCC	Poor	T3	N0	M0	T3N0M0	2	60	no	0	0	no	36.9	survival	47	9.8	7.26	1.24
89	female	63	no	1.00203	Upper esophagus	140	89	80	0.00202878	104.685	ESCC	Poor	T3	N1	M0	T3N1MO	3	70	no	2	1	yes	42.3	death	22	6.8	4.63	1.72
90	male	60	no	1.00219	Middle esophagus	127	86	78	0.00218705	109.598	ESCC	Poor	T3	N0	M0	T3N0M0	2	40	no	0	0	no	45.6	survival	37	7.9	4.47	2.8
91	male	72	no	1.002	Middle esophagus	120	80	80	0.0020048	103.94	ESCC	Poor	T2	N1	M0	T2N1M0	2	60	no	0	0	no	41.8	death	43	6	3.12	2.01
92	male	74	no	1.00196	Lower esophagus	139	70	76	0.00196163	102.6	ESCC	Well	T4	N1	M0	T4N1M0	3	54	yes	0	0	no	40.9	death	27	5.2	2.62	2.07
93	female	60	no	1.00206	Upper esophagus	160	80	80	0.00205755	105.578	ESCC	Poor	T3	N0	M0	T3N0M0	2	61.4	no	1	1	yes	42.9	survival	36	9.7	5.6	3.06
94	female	73	yes	1.00229	Middle esophagus	140	75	80	0.00228777	112.725	ESCC	Poor	T3	N0	M0	T3N0M0	2	56	yes	2	2	yes	47.7	survival	35	6.9	4.11	2.52
95	female	65	no	1.0023	Upper esophagus	160	90	80	0.00229736	113.023	ESCC	Poor	T3	N1	M0	T3N1M0	3	70	no	2	1	yes	47.9	death	17	5	2.36	2.24
96	female	65	no	1.00226	Middle esophagus	132	89	80	0.00226379	111.981	ESCC	Poor	T3	N0	M0	T3N0M0	2	60	no	1	2	yes	47.2	survival	38	7	4.38	2.3
97	female	62	no	1.00191	Middle esophagus	119	87	80	0.00191367	101.111	ESCC	Poor	T2	N1	M2	T2N1M2	4	69.6	yes	2	2	yes	39.9	death	8	4.4	2.87	0.98
98	male	80	no	1.00194	Middle esophagus	150	90	76	0.00193765	101.856	ESCC	Poor	T3	N1	M0	T3N1M0	3	40	no	0	0	no	40.4	death	20	6.8	4.61	1.09
99	female	72	no	1.00197	Middle esophagus	121	81	88	0.00197122	102.898	ESCC	Poor	T3	N0	M0	T3N0M0	2	60	no	0	0	no	41.1	death	40	8.9	4.13	4.06
100	male	70	no	0.46348	Middle esophagus	134	77	76	-0.53652	88.77	ESCC	Poor	T3	N0	M0	T3N0M0	2	66	no	3	3	yes	46.7	survival	4	6.86	2.7	2.89
101	male	80	no	1.00191	Upper esophagus	120	80	80	0.00190887	100.962	ESCC	Poor	T2	N1	M2	T2N1M2	4	60	yes	3	0	yes	39.8	death	8	5.96	3.32	2.01
102	male	70	no	1.0021	Middle esophagus	134	82	80	0.00209592	106.769	ESCC	Moderate	T2	N1	M0	T2N1M0	2	60	no	0	0	no	43.7	death	44	7.7	4.71	2.34
103	male	62	no	1.00172	Middle esophagus	140	81	80	0.00171703	95.0062	ESCC	Poor	T3	N0	M0	T3N0M0	2	60	no	0	0	no	35.8	survival	37	8	5.28	1.86
104	female	62	no	1.00183	Middle esophagus	130	90	80	0.00183213	98.5798	ESCC	Well	T2	N1	M0	T2N1M0	2	36	yes	0	0	no	38.2	death	32	5.3	3.56	0.93
105	male	66	no	1.0017	Middle esophagus	123	80	80	0.00169784	94.4106	ESCC	Poor	T3	N0	M0	T3N0M0	2	70	no	4	2	yes	35.4	death	4	4	2.69	0.98
106	female	60	no	1.00214	Lower esophagus	140	70	80	0.00214388	108.258	ESCC	Poor	T3	N1	M1	T3N1M1	4	62	no	0	0	no	44.7	survival	40	8.1	5.63	1.83
107	male	70	no	1.00186	Lower esophagus	108	72	80	0.00185612	99.3243	ESCC	Poor	T3	N0	MO	T3N0M0	2	54	yes	2	2	yes	38.7	survival	34	3.6	1.89	1.24
108	female	60	yes	1.0019	Upper esophagus	112	80	84	0.00189928	100.664	ESCC	Poor	T3	N1	M1	T3N1M1	4	40	no	3	1	yes	39.6	survival	36	5.53	2.93	1.91
109	male	60	no	1.00239	Lower esophagus	140	80	75	0.00239329	116.001	ESCC	Moderate	T3	N0	M1	T3N0M1	4	40	yes	3	1	yes	49.9	death	23	7.5	3.38	3.56
110	male	67	no	1.0021	Middle esophagus	160	100	80	0.00209592	106.769	ESCC	Moderate	T3	N0	M0	T3N0M0	2	64	yes	0	0	no	43.7	survival	35	6.1	3.48	2.34
111	male	74	no	1.00229	Middle esophagus	140	85	82	0.00228777	112.725	ESCC	Moderate	T2	N0	M0	T2N0M0	1	71	no	2	1	yes	47.7	survival	16	6.1	2.81	2.74
112	male	79	no	1.00183	Middle esophagus	140	80	85	0.00183213	98.5798	ESCC	Well	T3	N0	M0	T3N0M0	2	40	no	0	0	no	38.2	survival	27	7.7	4.16	2.1
113	male	63	no	1.00193	Upper esophagus	127	76	80	0.00193285	101.707	ESCC	Moderate	T2	N1	M0	T2N1M0	2	40	no	2	1	yes	40.3	death	33	5.1	1.99	2.49
114	female	75	no	1.00239	Middle esophagus	140	80	75	0.00239329	116.001	ESCC	Poor	T3	N0	M0	T3N0M0	2	68	no	2	1	yes	49.9	survival	27	7.5	3.38	3.56
115	male	64	no	1.00193	Middle esophagus	125	75	82	0.00193285	101.707	ESCC	Poor	T4	N0	MO	T4N0M0	2	64	no	1	2	yes	40.3	death		5.6	3.17	8.03
116	male	63	no	1.00177	Middle esophagus	90	63	84	0.00176978	96.6441	ESCC	Moderate	T3	N0	M0	T3N0M0	2	60	no	3	2	yes	36.9	death	3	4.9	2.48	1.96
117	male	68	no	1.00214	Upper esophagus	150	88	80	0.00214388	108.258	ESCC	Poor	T3	N0	M0	T3N0M0	2	64	no	1	3	yes	44.7	death	10	5.6	3.46	1.62
118	female	64	no	1.00163	Upper esophagus	130	70	80	0.0016307	92.326	ESCC	Poor	T2	N1	M0	T2N1M0	2	60	no	2	2	yes	34	death	9	4.1	2.52	1.22
119	female	75	no	1.00127	Middle esophagus	109	78	87	0.00127098	81.1585	ESCC	Poor	T3	N1	M1	T3N1M1	4	66	no	0	0	no	26.5	survival	36	11.6	9.37	1.15
120	male	63	no	1.00191	Middle esophagus	124	76	80	0.00191367	101.111	ESCC	Moderate	T3	N0	M0	T3N0M0	2	64	yes	0	0	no	39.9	death	25	12.9	8.53	3.41
121	male	60	yes	1.00188	Middle esophagus	140	80	88	0.00188489	100.218	ESCC	Moderate	T2	N1	M0	T2N1M0	2	70	yes	3	1	yes	39.3	death	13	10.5	7.99	1.13
122	male	76	no	1.00122	Lower esophagus	135	80	80	0.00122302	79.6695	ESCC	Poor	T2	N1	M0	T2N1M0	2	50	yes	0	0	no	25.5	death	10	8.2	5.1	1.59
123	male	67	yes	1.00168	Middle esophagus	140	90	80	0.00168345	93.9639	ESCC	Poor	T3	N0	MO	T3N0M0	2	66	no	2	2	yes	35.1	death		6.4	3.5	2.05
124	female	75	no	1.00206	Upper esophagus	120	70	80	0.00205755	105.578	ESCC	Well	T3	N0	M0	T3N0M0	2	70	no	2	2	yes	42.9	survival	33	5.53	2.74	2.04
125	male	60	no	1.0017	Middle esophagus	130	90	80	0.00170264	94.5595	ESCC	Poor	T3	N1	M1	T3N1M1	4	58	no	2	1	yes	35.5	survival	33	5.19	2.32	2.56
126	male	68	no	1.00157	Middle esophagus	120	74	80	0.00156835	90.3903	ESCC	Poor	T3	N1	M1	T3N1M1	4	40	no	0	0	no	32.7	death	30	3.2	0.46	2.03
127	male	69	no	1.00201	Lower esophagus	100	81	80	0.00201439	104.238	ESCC	Moderate	T3	N0	M0	T3N0M0	2	40	no	1	1	yes	42	survival	33	10.1	5.57	2.69
128	male	72	yes	0.566204	Lower esophagus	140	86	76	-0.433796	88.89	ESCC	Moderate	T3	N0	M0	T3N0M0	2	40	yes	3	3	yes	43.9	death	5	5	2.18	2.18
129	male	60	no	1.00224	Middle esophagus	120	54	72	0.0022446	111.385	ESCC	Poor	T3	N0	M0	T3N0M0	2	70	no	0	0	no	46.8	survival	28	6.1	3.85	1.79
130	female	60	no	1.00193	Upper esophagus	160	100	88	0.00192806	101.558	ESCC	Poor	T4	N0	MO	T4N0M0	3	39.6	no	2	1	yes	40.2	survival	27	6	4.35	1.11
131	male	68	no	1.00181	Middle esophagus	150	111	72	0.00180815	97.8353	ESCC	Well	T3	N0	M0	T3N0M0	2	64	no	2	1	yes	37.7	survival	33	7.7	5.52	1.52
132	female	76	no	1.00202	Middle esophagus	140	80	84	0.00202398	104.536	ESCC	Moderate	T3	N0	M0	T3N0M0	2	65.6	no	0	0	no	42.2	survival	31	6.1	3.32	2.18
133	male	67	no	1.00201	Middle esophagus	130	85	80	0.00201439	104.238	ESCC	Well	T3	N0	M0	T3N0M0	2	36	no	0	0	no	42	survival	32	11.5	8.69	2.31
134	male	75	no	1.00205	Lower esophagus	140	71	80	0.00204796	105.28	ESCC	Well	T2	N0	M0	T2N0M0	1	54	yes	3	2	yes	42.7	death	11	5	2.09	2.06
135	female	65	no	1.00185	Middle esophagus	120	80	76	0.00184652	99.0265	ESCC	Poor	T3	N0	M0	T3N0M0	2	36	no	0	0	no	38.5	death	23	7.9	5.44	1.64
136	female	66	no	1.00208	Middle esophagus	145	80	80	0.00207674	106.174	ESCC	Poor	T2	N1	M2	T2N1M2	4	60	yes	2	3	yes	43.3	death	8	9.27	6.1	2.42
137	male	64	no	1.00196	Upper esophagus	165	85	76	0.00195683	102.451	ESCC	Well	T3	N0	MO	T3N0M0	2	64	yes	0	0	no	40.8	death		7.76	4.99	1.91
138	male	72	no	1.00188	Middle esophagus	100	70	80	0.0018753	99.9199	ESCC	Poor	T3	N0	M0	T3N0M0	2	56	yes	3	2	yes	39.1	death	8	7.43	4.5	2.04
139	female	70	no	1.00201	Middle esophagus				0.00201439	104.238	ESCC	Moderate	T3	N0	MO	T3N0M0	2	40	no	3	2	yes	42	death		6.75	4.77	1.51
140	male	69	no	1.00199	Upper esophagus	130	80	80	0.00198561	103.345	ESCC	Poor	T4	N0	MO	T4N0M0	3	64.5	no	2	1	yes	41.4	death		6.26	4.13	1.41
141	female	67	yes	1.00201	Upper esophagus	150	90	80	0.00201439	104.238	ESCC	Poor	T3	N0	M0	T3N0M0	2	60	yes	4	1	yes	42	death	7	6.32	3.7	2.12
142	male	75	no	1.00208	Middle esophagus	180	100	80	0.00208153	106.323	ESCC	Well	T3	N0	M0	T3N0M0	2	58	yes	0	0	no	43.4	death	7	6.71	3.99	1.91
143	male	77	no	1.00209	Upper esophagus	160	78	76	0.00208633	106.472	ESCC	Moderate	T3	N0	M0	T3N0M0	2	64	no	2	2	yes	43.5	survival	25	3.24	1.88	1.01
144	female	67	no	1.00214	Upper esophagus	160	98	76	0.00214388	108.258	ESCC	Well	T3	N0	M0	T3N0M0	2	64	no	1	1	yes	44.7	survival	26	5.7	3.5	1.83
145	male	61	no	1.0022	Lower esophagus	120	80	80	0.00219664	109.896	ESCC	Poor	T3	N0	M0	T3N0M0	2	50.4	yes	0	0	no	45.8	survival	31	5.82	3.74	1.22
146	female	64	no	1.0018	Middle esophagus	105	66	92	0.00179856	97.5375	ESCC	Moderate	T3	N1	M1	T3N1M1	4	52	no	0	0	no	37.5	survival	35	4.98	2.57	1.78
147	male	64	no	1.00203	Middle esophagus	160	90	80	0.00203357	104.834	ESCC	Poor	T3	N0	M0	T3N0M0	2	68	no	2	1	yes	42.4	survival	28	4.29	2.24	1.27
148	female	72	no	1.00198	Lower esophagus	125	69	84	0.00198082	103.196	ESCC	Poor	T3	N0	MO	T3N0M0	2	34.2	yes	2	2	yes	41.3	survival	29	5.8	4.04	1.15
149	male	70	no	1.00216	Middle esophagus	132	84	80	0.00216307	108.854	ESCC	Poor	T3	N0	M0	T3N0M0	2	64	no	0	0	no	45.1	survival	28	7.5	5.01	2
150	male	62	no	1.00195	Lower esophagus	150	90	80	0.00195204	102.302	ESCC	Well	T3	N1	M0	T3N1M0	3	50.4	yes	2	1	yes	40.7	survival	28	3.5	2.1	1
151	female	63	no	1.00212	Middle esophagus	120	77	72	0.00211511	107.365	ESCC	Well	T3	N0	M0	T3N0M0	2	40	no	0	0	no	44.1	death		12.3	9.04	2.25
152	male	66	no	1.00196	Middle esophagus	120	70	80	0.00195683	102.451	ESCC	Poor	T3	N0	M0	T3N0M0	2	64	yes	2	3	yes	40.8	death	6	8.4	5.48	2.38
153	male	75	no	1.00209	Upper esophagus	140	80	80	0.00209113	106.62	ESCC	Poor	T4	N1	M1	T4N1M1	4	36	no	0	0	no	43.6	death	11	7.03	4.63	1.7
154	female	77	no	1.00197	Middle esophagus	130	80	80	0.00197122	102.898	ESCC	Poor	T3	N0	M1	T3N0M1	4	61	no	3	0	yes	41.1	death	10	3.21	1.66	1.58
155	female	72	yes	1.00201	Upper esophagus	120	80	84	0.00201439	104.238	ESCC	Moderate	T3	N0	M0	T3N0M0	2	40	no	0	0	no	42	death	23	10.41	6.25	3.07
156	female	69	no	1.00199	Upper esophagus				0.00199041	103.494	ESCC	Well	T3	N0	M0	T3N0M0	2	10	no	2	4	yes	41.5	survival	26	19.09	6.21	2.07
157	female	67	no	0.841799	Middle esophagus	129	77	80	-0.158201	90.8655	ESCC	Well	T2	N1	M0	T2N1M0	2	59.4	yes	4	2	yes	37.5	death	2	3.5	2	1.1
158	male	61	no	1.00175	Middle esophagus	160	74	78	0.0017506	96.0485	ESCC	Moderate	T3	N0	M0	T3N0M0	2	63	no	0	0	no	36.5	survival	21	12.03	8.65	2.32
159	male	60	no	1.00185	Middle esophagus	154	94	72	0.00184652	99.0265	ESCC	Poor	T3	N0	MO	T3N0M0	2	64	yes	1	0	yes	38.5	death		6.1	4.01	1.1
160	male	64	no	1.0008	Middle esophagus	136	70	80	0.000796163	66.4174	ESCC	Poor	T3	N1	M0	T3N1M0	3	60	no	0	0	no	16.6	survival	27	5.33	3.15	1.58
161	male	74	no	1.00192	Upper esophagus	170	84	80	0.00191847	101.26	ESCC	Poor	T3	N1	M0	T3N1M0	3	36	no	1	0	yes	40	death	14	4.29	3.04	0.87
162	male	65	no	1.00048	Middle esophagus	126	72	84	0.000479616	56.59	ESCC	Well	T3	N1	M0	T3N1M0	3	40	no	0	0	no	10	survival	26	5.61	2.97	2.17
163	male	69	no	1.00179	Upper esophagus	100	60	78	0.00179376	97.3886	ESCC	Poor	T2	N1	M0	T2N1M0	2	65	yes	1	2	yes	37.4	survival	12	5.4	2.45	2.2
164	female	77	no	0.68294	Upper esophagus	147	77	80	-0.31706	91.23	ESCC	Well	T3	N0	M0	T3N0M0	2	64	yes	1	3	yes	42.2	death	3	7.94	3.65	3.04
165	male	78	no	1.00153	Middle esophagus	119	77	81	0.00153477	89.348	ESCC	Moderate	T3	N1	M0	T3N1M0	3	21.6	yes	0	0	no	32	survival	23	7.28	4.66	1.96
166	female	72	no	1.00189	Middle esophagus	156	82	80	0.00188969	100.367	ESCC	Poor	T3	N0	M0	T3N0M0	2	66	yes	2	1	yes	39.4	death	15	5.02	2.54	1.91
167	male	75	no	0.941597	Lower esophagus	110	70	80	-0.0584029	88.7817	ESCC	Poor	T3	N1	M0	T3N1M0	3	46	yes	2	1	yes	33.3	survival	22	6.82	4.68	1.06
168	female	80	no	0.901856	Middle esophagus	120	80	84	-0.0981439	95.1543	ESCC	Moderate	T3	N1	M0	T3N1M0	3	24	no	2	1	yes	38.7	survival	22	3.31	1.68	1.09
169	male	65	no	1.00192	Upper esophagus	112	76	88	0.00191847	101.26	ESCC	Moderate	T4	N0	M0	T4N0M0	3	40	no	1	1	yes	40	survival	22	4.5	2.79	1.26
170	male	62	no	1.00193	Upper esophagus	120	85	80	0.00193285	101.707	ESCC	Moderate	T2	N1	M0	T2N1M0	2	40	no	0	0	no	40.3	death	12	4.6	3	0.99
171	male	63	no	1.0021	Upper esophagus	140	90	78	0.00209592	106.769	ESCC	Moderate	T2	N1	M0	T2N1M0	2	60	no	0	0	no	43.7	death	12	4.7	2.47	2.06
172	female	61	no	1.00212	Upper esophagus	130	75	77	0.00211511	107.365	ESCC	Moderate	T3	N1	M0	T3N1M0	3	66	no	2	2	yes	44.1	survival	23	5.1	2.78	1.77
173	male	63	no	1.00191	Middle esophagus	107	60	80	0.00190887	100.962	ESCC	Moderate	T2	N0	M0	T2N0M0	1	60	no	1	4	yes	39.8	death	16	11	6.42	3.4
174	female	66	no	1.0022	Middle esophagus	148	80	80	0.00219664	109.896	ESCC	Moderate	T3	N1	M0	T3N1M0	3	20	no	2	1	yes	45.8	survival	21	5.7	3.63	1.42
175	male	61	no	1.0019	Middle esophagus	132	82	76	0.00189928	100.664	ESCC	Moderate	T3	N1	M0	T3N1M0	3	50	no	2	1	yes	39.6	survival	23	3.3	2	0.82
176	male	69	no	0.901856	Middle esophagus	113	86	80	-0.0981439	95.1543	ESCC	Poor	T3	N0	M0	T3N0M0	2	36	yes	3	3	yes	38.7	death	5	5.9	3.35	1.84
177	female	74	no	1.00193	Upper esophagus	125	88	80	0.00192806	101.558	ESCC	Moderate	T3	N1	M0	T3N1M0	3	60	no	2	2	yes	40.2	survival	23	4.2	1.89	1.8
178	female	63	no	1.00198	Middle esophagus	108	66	80	0.00198082	103.196	ESCC	Moderate	T3	N1	M0	T3N1M0	3	66	no	2	2	yes	41.3	survival	24	5.7	3.65	1.53
179	male	62	no	1.00196	Upper esophagus	120	60	76	0.00196163	102.6	ESCC	Moderate	T2	N0	M0	T2N0M0	1	70	no	2	1	yes	40.9	death	16	5.4	3.46	1.33
180	male	68	no	0.852264	Middle esophagus	188	75	84	-0.147736	105.726	ESCC	Poor	T3	N0	M0	T3N0M0	2	66	yes	1	2	yes	47.2	death	7	3.8	2.2	1.14
181	female	72	no	1.00203	Upper esophagus	136	76	80	0.00203357	104.834	ESCC	Poor	T3	N1	M0	T3N1M0	3	60	no	2	2	yes	42.4	survival	20	6.3	3.17	2.17
182	male	71	no	0.653026	Middle esophagus	148	70	84	-0.346974	90.28	ESCC	Poor	T4	N0	M0	T4N0M0	3	70	yes	4	0	yes	42.4	death	4	9.4	7	1.42
183	male	80	no	1.00196	Upper esophagus	160	90	80	0.00196163	102.6	ESCC	Poor	T3	N1	M0	T3N1M0	3	60	no	2	1	yes	40.9	death	21	4.37	2.75	1
184	male	77	no	1.00228	Upper esophagus	140	80	76	0.00228297	112.576	ESCC	Poor	T3	N1	M0	T3N1M0	3	55.4	no	0	0	no	47.6	survival	20	7.24	4.71	1.72
185	female	61	no	1.00226	Upper esophagus	150	77	72	0.00225899	111.832	ESCC	Poor	T2	N1	M0	T2N1M0	2	40	yes	1	2	yes	47.1	death	22	5.3	3.31	1.08
186	female	69	no	1.00214	Upper esophagus	120	63	90	0.00214388	108.258	ESCC	Poor	T3	N0	MO	T3N0M0	2	66	yes	0	0	no	44.7	survival		5.69	3.16	1.84
187	female	63	no	1.00224	Middle esophagus	150	90	80	0.0022446	111.385	ESCC	Poor	T3	N1	M0	T3N1M0	3	66	no	2	2	yes	46.8	survival	20	4.07	2.38	1.31
188	male	68	no	1.00181	Upper esophagus	159	75	80	0.00180815	97.8353	ESCC	Moderate	T2	N0	M0	T2N0M0	1	64.6	no	0	0	no	37.7	death	16	6.64	3.29	2.79
189	male	72	no	1.00201	Middle esophagus	130	69	72	0.00200959	104.089	ESCC	Poor	T3	N0	M0	T3N0M0	2	56	yes	3	3	yes	41.9	death	7	5.7	3.6	1.37
190	male	75	no	1.00232	Middle esophagus	150	70	76	0.00231655	113.619	ESCC	Poor	T3	N1	M0	T3N1M0	3	40	no	0	0	no	48.3	survival	17	7.6	4.24	2.34
191	male	80	no	1.00234	Middle esophagus	150	60	80	0.00233573	114.214	ESCC	Poor	T3	N1	M0	T3N1M0	3	60	no	2	1	yes	48.7	survival	15	6.4	2.6	3.2
192	male	64	no	1.00201	Middle esophagus	121	71	80	0.00201439	104.238	ESCC	Poor	T4	N0	M0	T4N0M0	3	25.2	yes	3	1	yes	42	death	7	12.7	9.77	2.25
193	female	73	no	1.00177	Upper esophagus	108	70	76	0.00176978	96.6441	ESCC	Poor	T3	N0	M0	T3N0M0	2	64	yes	3	4	yes	36.9	death	4	6.7	4.03	1.59
194	male	64	no	0.971938	Middle esophagus	118	60	88	-0.0280624	100.605	ESCC	Moderate	T3	N0	M0	T3N0M0	2	60	no	0	0	no	40.4	survival	23	4.3	2.56	1.11
195	male	63	no	1.00199	Middle esophagus	144	77	82	0.00198561	103.345	ESCC	Poor	T4	N0	M0	T4N0M0	3	66	no	1	1	yes	41.4	survival	18	7.02	4.32	2.18
196	male	62	no	1.00201	Middle esophagus	108	76	76	0.00201439	104.238	ESCC	Poor	T4	N1	M0	T3N0M0	2	66	yes	2	4	yes	42	survival	18	7.4	5.06	1.72
197	male	72	no	1.0022	Middle esophagus	117	54	84	0.00220144	110.045	ESCC	Poor	T2	N0	M0	T2N0M0	1	66	no	0	0	no	45.9	death	19	7.1	4.17	2.37
198	female	88	no	0.902125	Lower esophagus	120	70	80	-0.0978753	103.493	ESCC	Poor	T3	N1	M0	T3N1M0	3	60	yes	2	2	yes	44.3	death	11	4.8	2.85	1.27
199	male	64	no	1.00212	Lower esophagus	140	90	84	0.00211511	107.365	ESCC	Poor	T2	N1	M0	T2N1M0	2	64	yes	2	1	yes	44.1	death	14	4.6	2	1.92
200	male	61	no	0.901779	Upper esophagus	120	80	84	-0.0982206	92.7719	ESCC	Well	T3	N1	M0	T3N1M0	3	20	yes	3	3	yes	37.1	death	1	7.5	4.83	1.78
201	male	70	no	1.00167	Lower esophagus	145	87	84	0.00166906	93.5172	ESCC	Well	T2	N0	M0	T2N0M0	1	32	yes	0	0	no	34.8	death	12	8.32	6.13	1.02
202	male	61	no	1.00214	Upper esophagus	160	90	84	0.00213909	108.109	ESCC	Poor	T3	N1	M0	T3N1M0	3	70	no	0	0	no	44.6	survival	17	6.7	4.25	1.69
203	male	67	no	1.0016	Middle esophagus	121	68	80	0.00159712	91.2837	ESCC	Well	T3	N1	M0	T3N1M0	3	65	no	3	2	yes	33.3	death	11	1.92	1.42	0.44
204	female	60	no	1.00218	Middle esophagus	150	95	84	0.00218225	109.45	ESCC	Well	T3	N0	M0	T3N0M0	2	65	yes	4	3	yes	45.5	death	6	8.27	5.13	2.56
205	male	66	no	1.00218	Middle esophagus	100	60	92	0.00217746	109.301	ESCC	Poor	T4	N0	M0	T4N0M0	3	40	no	0	0	no	45.4	death	18	5.22	3.18	1.34
206	male	77	no	1.00212	Middle esophagus	130	60	84	0.00211511	107.365	ESCC	Poor	T2	N0	M0	T2N0M0	1	60	no	0	0	no	44.1	survival	19	7.7	4.71	1.98
207	female	60	no	0.901861	Middle esophagus	120	80	108	-0.0981391	95.3032	ESCC	Moderate	T3	N0	MO	T3N0M0	2	29.6	yes	3	3	yes	38.8	death	8	6.8	4.19	1.86
208	male	66	no	1.00211	Middle esophagus	120	80	80	0.00211031	107.216	ESCC	Poor	T3	N1	M2	T3N1M2	4	60	yes	0	0	no	44	death	9	8	4.41	2.58
209	female	74	no	1.00189	Lower esophagus	110	65	80	0.00189448	100.516	ESCC	Poor	T3	N1	M0	T3N1M0	3	50	yes	0	0	no	39.5	death	13	7	4.68	1.69
210	male	79	no	0.666978	Middle esophagus	130	70	84	-0.333022	88.78	ESCC	Poor	T3	N0	M0	T3N0M0	2	60	yes	3	3	yes	41	survival	3	4.7	2.58	1.26
211	male	65	no	1.00201	Lower esophagus	115	69	76	0.00201439	104.238	ESCC	Poor	T4	N0	M0	T4N0M0	3	65.8	yes	0	0	no	42	survival	18	5.9	3.14	1.86
212	male	66	no	1.00214	Upper esophagus	100	70	80	0.00214388	108.258	ESCC	Poor	T2	N0	m0	T2N0m0	1	56	no	2	1	yes	44.7	death	15	4.5	2.35	1.54
213	female	71	no	0.466415	Lower esophagus	116	70	76	-0.533585	81.16	ESCC	Poor	T3	N0	M0	T3N0M0	2	40	yes	4	3	yes	41.5	death	5	4.4	1.92	2.08
214	male	73	no	1.00195	Middle esophagus	135	82	80	0.00195204	102.302	ESCC	Poor	T3	N0	MO	T3N0M0	2	60	no	1	1	yes	40.7	survival	12	9.69	7.6	1.3
215	female	72	no	0.673223	Middle esophagus	113	79	80	-0.326777	90.23	ESCC	Poor	T3	N0	M0	T3N0M0	2	59.4	yes	3	1	yes	41.8	death	4	5.71	3.94	1.24
216	male	72	yes	1.00207	Middle esophagus	140	75	82	0.00206715	105.876	ESCC	Moderate	T2	N1	M0	T2N1M0	2	66	yes	0	0	no	43.1	survival	10	6.3	3.83	1.72
217	male	67	no	1.00173	Middle esophagus	140	80	76	0.00172662	95.304	ESCC	Poor	T3	N0	M0	T3N0M0	2	60	yes	3	2	yes	36	death	4	3.96	1.87	1.47
218	female	65	no	1.00211	Middle esophagus	120	75	84	0.00211031	107.216	ESCC	Poor	T2	N1	M0	T2N1M0	2	64	no	2	2	yes	44	survival	13	3.54	2.54	0.63
219	male	60	yes	1.00046	Middle esophagus	130	80	80	0.000460432	55.9944	ESCC	Poor	T3	N1	M0	T3N1M0	3	66	yes	0	0	no	9.6	survival	11	9.2	5.58	2.84
220	male	67	no	0.902101	Middle esophagus	108	69	8	-0.0978993	102.748	ESCC	Poor	T3	N1	M0	T3N1M0	3	64	no	0	0	no	43.8	death	11	6.3	3.99	1.39
221	male	70	no	1.00207	Middle esophagus	140	80	80	0.00206715	105.876	ESCC	Well	T2	N1	M0	T2N1M0	2	65	yes	3	1	yes	43.1	survival	11	4.6	2.24	1.63
222	female	70	no	1.00212	Middle esophagus	160	100	76	0.00211511	107.365	ESCC	Moderate	T2	N0	M0	T2N0M0	1	69	yes	0	0	no	44.1	survival	16	6	4.04	1.35
223	male	76	no	1.00209	Middle esophagus	150	80	64	0.00208633	106.472	ESCC	Poor	T2	N0	M1	T2N0M1	4	60	yes	0	0	no	43.5	survival	15	5.31	3.6	1.35
224	male	73	no	1.00231	Upper esophagus	119	60	84	0.00231175	113.47	ESCC	Poor	T4	N0	M0	T4N0M0	3	64	no	2	1	yes	48.2	survival	10	4.8	2.5	1.75
225	male	76	no	1.00204	Lower esophagus	159	84	96	0.00203837	104.983	ESCC	Poor	T3	N0	M0	T3N0M0	2	58.9	no	2	2	yes	42.5	survival	17	4.7	2	2.07
226	female	75	no	0.962129	Middle esophagus	126	66	55	-0.0378705	106.144	ESCC	Poor	T3	N0	M0	T3N0M0	2	40	yes	3	1	yes	44.4	death	7	5.4	2.8	2.08
227	female	70	no	1.00165	Upper esophagus	130	77	76	0.00164508	92.7727	ESCC	Poor	T2	N1	M0	T2N1M0	2	40	yes	3	1	yes	34.3	survival	9	4.3	2.4	1.43
228	male	64	no	1.00213	Upper esophagus	140	70	96	0.0021295	107.812	ESCC	Poor	T3	N0	M0	T3N0M0	2	70	yes	0	0	no	44.4	death	7	6.2	4.13	1.38
229	female	75	no	1.00212	Middle esophagus	120	75	84	0.0021199	107.514	ESCC	Poor	T1	N1	M0	T1N1M0	2	40	no	2	1	yes	44.2	survival	15	3.63	1.68	1.59
230	male	63	no	0.509439	Upper esophagus	125	75	80	-0.490561	91.43	ESCC	Poor	T3	N0	M0	T3N0M0	2	40	no	3	3	yes	47.2	death	5	5.6	3.82	1.28
231	female	66	yes	1.00226	Upper esophagus	120	70	77	0.00225899	111.832	ESCC	Poor	T3	N0	M0	T3N0M0	2	58	no	0	0	no	47.1	survival	20	6.66	4.19	1.8
232	male	81	no	1.00214	Middle esophagus	120	80	80	0.00213909	108.109	ESCC	Poor	T4	N1	M0	T4N1M0	3	126	no	1	1	yes	44.6	survival	17	3.2	1.97	0.62
233	female	64	no	1.00192	Upper esophagus	130	75	80	0.00191847	101.26	ESCC	Poor	T4	N0	M0	T4N0M0	3	60	no	2	2	yes	40	survival	16	4.6	2.5	1.56
234	male	78	no	1.00226	Middle esophagus	97	67	92	0.00226379	111.981	ESCC	Poor	T3	N0	MO	T3N0M0	2	66.6	no	0	0	no	47.2	survival	18	6.8	4.07	1.72
235	female	68	yes	1.00214	Upper esophagus	104	82	100	0.00214388	108.258	ESCC	Poor	T3	N0	MO	T3N0M0	2	59.4	no	0	0	no	44.7	survival	16	4.9	1.76	2.44
236	female	70	no	1.00223	Upper esophagus	164	90	84	0.00222542	110.79	ESCC	Poor	T3	N1	M0	T3N1M0	3	60	no	3	3	yes	46.4	survival	11	5.8	2.85	2.24
237	female	61	no	1.00184	Middle esophagus	106	72	68	0.00183693	98.7287	ESCC	Poor	T2	N0	M0	T2N0M0	1	50	no	3	1	yes	38.3	survival	10	3.02	1.21	1.52
238	male	63	no	1.00214	Lower esophagus	120	80	80	0.00214388	108.258	ESCC	Poor	T3	N0	M0	T3N0M0	2	65	no	0	0	no	44.7	survival	14	7	4.88	1.52
239	female	62	no	1.00232	Upper esophagus	153	87		0.00231655	113.619	ESCC	Poor	T3	N0	M0	T3N0M0	2	70	yes	3	1	yes	48.3	survival	7	5.5	3.1	1.8
